# Supplementary material for: Autologous Blood Donation and Transfusion in Patients with Placental Malposition: A Single-Institution Pilot Study and Systematic Literature Review
Source: Healthcare (Basel). 2024 Oct 27;12(21):2138. doi: 10.3390/healthcare12212138 (PMC11544799; doi:10.3390/healthcare12212138)
Supplement: Supplementary file 1 [file healthcare-12-02138-s001.zip]

Archive with 1 entries (1 files):
- healthcare-3209382-supplementary.pdf
